# Supplementary material for: Isolation of vanA-Mediated Vancomycin-Resistant Enterococcus faecalis (ST1912/CC116) and Enterococcus faecium (ST80/CC17), optrA-Positive Linezolid-Resistant E. faecalis (ST32, ST1902) from Human Clinical Specimens in Bangladesh
Source: Antibiotics (Basel). 2025 Mar 4;14(3):261. doi: 10.3390/antibiotics14030261 (PMC11939402; doi:10.3390/antibiotics14030261)
Supplement: Supplementary file 1 [file antibiotics-14-00261-s001.zip]

Archive with 3 entries (3 files):
- Table S1-4.pdf
- Table S5.xlsx
- Table S6.xlsx
