# Supplementary material for: Isolation of vanA-Mediated Vancomycin-Resistant Enterococcus faecalis (ST1912/CC116) and Enterococcus faecium (ST80/CC17), optrA-Positive Linezolid-Resistant E. faecalis (ST32, ST1902) from Human Clinical Specimens in Bangladesh
Source: Antibiotics (Basel). 2025 Mar 4;14(3):261. doi: 10.3390/antibiotics14030261 (PMC11939402; doi:10.3390/antibiotics14030261)
Supplement: Supplementary file 1 [file antibiotics-14-00261-s001.zip › Table S5.xlsx]

## Sheet: Table S5 Primers (2)
Table S5 Primers used for analysis of fexA-optrA, and vanA identified in this study
Target gene	Primer	Nulceotide sequence	Product size	Reference
fexA-optrA gene cluster	optrA-F	(+) AGGTGGTCAGCGAACTAA	ca.1.5 kb(+optrA-R)	Microorganisms. 2020 Aug 14;8(8):1240.
	optrA-R	(-) ATCAACTGTTCCCATTCA
	optrA-nF1	(+) TCCATTGAGAAGGAGAAGGT	ca.450 bp (+optrA-3p-R1)
	optrA-3pR1	(-) CAAAAGGTCTTCACATAGCGA
	optrA-intF1	(+) TAACACAGTAAAAGGCGATCG		This study
	optrA-intR1	(-) TGCACCATTTTAGCTTTCGT
	fexA-F2	(+) ACTCGATGCAGACAAGGTTG	ca.1 kb (+optrA-n2R)	This study
	optrA-n2R	(-) ACACCATATTACCATCATAG
	optrA-5pF2	(+) GTACAATAAGGTGGCAATTG	ca.782 bp (+optrA-n3R)
	optrA-5pF3	(+) GCAAATGAAATCTACAACTATAG	ca.790 bp (+optrA-n4R)
	optrA-n3R	(-) CTATATCAAGGTGGTTAGTAGG
	optrA-n4R	(-) CTATCATGGGAAATAATAACC
fexA gene	fexA-fw	(+) GTACTTGTAGGTGCAATTACGGCTGA	ca.1272 bp (+fexA-rv)	Antimicrob Agents Chemother. 2004 Feb;48(2):615-8
	fexA-rv	(-) CGCATCTGAGTAGGACATAGCGTC
	fexA-int F1	(+) TCCTCGGAGTAGGGATTGCT		This study
	fexA-int R1	(-) TCGAAATTGCAATGACTGAT
vanA gene	EA1	(+) GGGAAAACGACAATTGC	ca.732 bp (+EA2)	J Clin Microbiol. 2004 Dec;42(12):5857-60.		screening for vanA-G
	EA2	(-) GTACAATGCGGCCGTTA
	vanA-5pN1	(+) GCCTAACGTGATAATCACAC	ca.1286 bp (+vanA-3pN1)	This study
	vanA-3pN1	(-) CCAACTCGTATGTCCCTACA
