# Supplementary material for: Isolation of vanA-Mediated Vancomycin-Resistant Enterococcus faecalis (ST1912/CC116) and Enterococcus faecium (ST80/CC17), optrA-Positive Linezolid-Resistant E. faecalis (ST32, ST1902) from Human Clinical Specimens in Bangladesh
Source: Antibiotics (Basel). 2025 Mar 4;14(3):261. doi: 10.3390/antibiotics14030261 (PMC11939402; doi:10.3390/antibiotics14030261)
Supplement: Supplementary file 1 [file antibiotics-14-00261-s001.zip › Table S6.xlsx]

## Sheet: Table S6 Accession no. (2)
Table S6 GenBank accession numbers of vanA gene and optrA-fexA cluster sequences
Strain ID	species	Gene Name	GenBank accession No.
ME-140	E. faecalis	vanA	PQ118970
ME-141	E. faecium	vanA	PQ118971
ME-96	E. faecalis	optrA-fexA cluster	PQ118972
ME-121	E. faecalis	optrA-fexA cluster	PQ118973
ME-134	E. faecalis	optrA-fexA cluster	PQ118974
